# Supplementary material for: Chemical Coaxing of Mesenchymal Stromal Cells by Drug Repositioning for Nestin Induction
Source: Int J Mol Sci. 2024 Jul 23;25(15):8006. doi: 10.3390/ijms25158006 (PMC11311338; doi:10.3390/ijms25158006)
Supplement: Supplementary file 1 [file ijms-25-08006-s001.zip]

Archive with 1 entries (1 files):
- ijms-3075573-supplementary.pdf
